# Supplementary material for: Tuning Lewis Acidity in MXene-Supported Single-Atom Catalysts
Source: Nanomaterials (Basel). 2026 Jun 27;16(13):800. doi: 10.3390/nano16130800 (PMC13363295; doi:10.3390/nano16130800)
Supplement: Supplementary file 1 [file nanomaterials-16-00800-s001.zip]

Archive with 1 entries (1 files):
- nanomaterials-4316196-supplementary.pdf
